# Supplementary material for: Surface Engineering of Regenerated Cellulose Nanocomposite Films with High Strength, Ultraviolet Resistance, and a Hydrophobic Surface
Source: Polymers (Basel). 2023 Mar 14;15(6):1427. doi: 10.3390/polym15061427 (PMC10053694; doi:10.3390/polym15061427)
Supplement: Supplementary file 1 [file polymers-15-01427-s001.zip]

Archive with 2 entries (2 files):
- Supplementary Material.pdf
- Water droplets quickly roll away on the surface of HRC2.mp4
